# Supplementary material for: A comprehensive analysis on the safety of two biologics dupilumab and omalizumab
Source: Front Med (Lausanne). 2024 Aug 8;11:1435370. doi: 10.3389/fmed.2024.1435370 (PMC11338893; doi:10.3389/fmed.2024.1435370)
Supplement: Supplementary Table 1 — Meta-analyses of dupilumab and 113 safety outcomes. [file Table_1.XLSX]

## Sheet: Sheet1
System ID	System	Outcome ID	Outcome	RR	LCI	UCI	Studies	Events (Dupilumab)	Patients (Dupilumab)	Events (Control)	Patients (Control)	I^2 (%)	P for effect	Model
1	Blood And Lymphatic System Disorders	1	Anaemia	0.71	0.07	6.77	2	1	916	1	692	36.6	0.763	Fixed
1	Blood And Lymphatic System Disorders	2	Eosinophilia	1.47	0.30	7.12	4	5	2442	0	1076	0.0	0.630	Fixed
1	Blood And Lymphatic System Disorders	3	Neutropenia	0.24	0.03	2.31	2	0	1594	2	976	0.0	0.216	Fixed
2	Cardiac Disorders	1	Acute coronary syndrome	2.13	0.22	20.44	2	2	1732	0	1104	0.0	0.513	Fixed
2	Cardiac Disorders	2	Acute myocardial infarction	0.87	0.23	3.26	5	5	3077	3	1875	0.0	0.839	Fixed
2	Cardiac Disorders	3	Atrial fibrillation	1.03	0.18	5.94	3	3	2070	1	1186	0.0	0.972	Fixed
2	Cardiac Disorders	4	Atrioventricular block complete	0.51	0.05	4.89	2	1	1080	1	628	0.0	0.560	Fixed
2	Cardiac Disorders	5	Atrioventricular block second degree	2.13	0.22	20.44	2	2	1732	0	1104	0.0	0.513	Fixed
2	Cardiac Disorders	6	Cardiac failure congestive	0.73	0.12	4.47	3	2	2205	2	1338	0.0	0.734	Fixed
2	Cardiac Disorders	7	Cardio-respiratory arrest	0.96	0.11	8.68	2	2	1628	1	996	0.0	0.972	Fixed
2	Cardiac Disorders	8	Cor pulmonale acute	0.51	0.05	4.89	2	1	1080	1	628	0.0	0.560	Fixed
2	Cardiac Disorders	9	Coronary artery disease	0.96	0.19	4.98	3	3	2179	2	1326	0.0	0.962	Fixed
2	Cardiac Disorders	10	Myocardial infarction	0.71	0.07	6.78	2	1	916	1	692	0.0	0.763	Fixed
2	Cardiac Disorders	11	Tachycardia	0.44	0.05	4.22	2	1	787	1	531	0.0	0.478	Fixed
3	Eye Disorders	1	Glaucoma	0.29	0.03	2.80	2	0	756	2	657	0.0	0.286	Fixed
4	Gastrointestinal Disorders	1	Abdominal pain	0.75	0.20	2.77	6	3	2947	3	2200	0.0	0.667	Fixed
4	Gastrointestinal Disorders	2	Colitis	1.53	0.16	14.67	2	2	1080	0	628	0.0	0.712	Fixed
4	Gastrointestinal Disorders	3	Large intestine polyp	0.12	0.01	1.15	2	0	1874	2	792	0.0	0.066	Fixed
4	Gastrointestinal Disorders	4	Pancreatitis	0.50	0.08	3.17	3	1	1191	2	935	0.0	0.463	Fixed
4	Gastrointestinal Disorders	5	Pancreatitis acute	1.89	0.30	11.99	3	3	1949	0	1212	0.0	0.498	Fixed
4	Gastrointestinal Disorders	6	Umbilical hernia	2.13	0.22	20.44	2	2	1732	0	1104	0.0	0.513	Fixed
5	General Disorders	1	Chest pain	2.74	0.30	24.72	2	3	1935	0	1221	0.0	0.370	Fixed
5	General Disorders	2	Pyrexia	1.07	0.19	6.15	3	2	1008	2	1215	0.0	0.941	Fixed
6	Hepatobiliary Disorders	1	Cholecystitis	1.52	0.24	9.65	3	3	2343	0	1262	0.0	0.655	Fixed
6	Hepatobiliary Disorders	2	Cholecystitis acute	1.39	0.23	8.50	3	3	2097	1	1466	0.0	0.724	Fixed
6	Hepatobiliary Disorders	3	Cholelithiasis	1.14	0.23	5.64	4	3	2454	1	1569	0.0	0.871	Fixed
7	Immune System Disorders	1	Anaphylactic reaction	0.65	0.18	2.37	6	4	3194	3	2073	0.0	0.513	Fixed
7	Immune System Disorders	2	Anaphylactic shock	0.94	0.10	8.96	2	2	1581	0	695	0.0	0.954	Fixed
7	Immune System Disorders	3	Drug hypersensitivity	1.08	0.11	10.32	2	2	882	0	292	0.0	0.948	Fixed
7	Immune System Disorders	4	Food allergy	0.72	0.07	6.87	2	1	573	1	462	0.0	0.774	Fixed
8	Infections And Infestations	1	Abdominal wall abscess	0.86	0.09	8.27	2	1	894	1	785	14.7	0.898	Fixed
8	Infections And Infestations	2	Appendicitis	0.79	0.20	3.14	5	4	3065	2	1727	0.0	0.735	Fixed
8	Infections And Infestations	3	Bronchitis	0.62	0.10	3.82	3	2	2157	2	1419	0.0	0.609	Fixed
8	Infections And Infestations	4	Cellulitis	1.39	0.22	8.78	3	3	1325	0	754	0.0	0.727	Fixed
8	Infections And Infestations	5	Chronic sinusitis	0.50	0.05	4.83	2	1	1560	1	784	0.0	0.552	Fixed
8	Infections And Infestations	6	Covid-19	0.65	0.17	2.51	2	3	834	5	832	0.0	0.531	Fixed
8	Infections And Infestations	7	Covid-19 pneumonia	0.39	0.09	1.65	2	2	834	6	832	0.0	0.199	Fixed
8	Infections And Infestations	8	Diverticulitis	0.58	0.09	3.70	3	2	2171	1	942	0.0	0.568	Fixed
8	Infections And Infestations	9	Epiglottitis	1.53	0.16	14.67	2	2	1080	0	628	0.0	0.712	Fixed
8	Infections And Infestations	10	Erysipelas	1.53	0.24	9.70	3	3	1415	0	734	0.0	0.651	Fixed
8	Infections And Infestations	11	Gastroenteritis	0.49	0.09	2.77	3	3	2145	2	926	0.0	0.422	Fixed
8	Infections And Infestations	12	Herpes zoster	0.51	0.02	16.49	2	1	1080	1	628	57.7	0.704	Random
8	Infections And Infestations	13	Influenza	0.34	0.04	3.25	2	0	800	2	812	0.0	0.349	Fixed
8	Infections And Infestations	14	Pneumonia	0.62	0.31	1.24	9	14	4274	18	3160	0.0	0.180	Fixed
8	Infections And Infestations	15	Pneumonia bacterial	0.51	0.05	4.89	2	1	1080	1	628	0.0	0.560	Fixed
8	Infections And Infestations	16	Pyelonephritis	1.50	0.16	14.37	2	2	1736	0	868	0.0	0.726	Fixed
8	Infections And Infestations	17	Sepsis	0.17	0.03	1.07	3	0	1251	4	798	0.0	0.059	Fixed
8	Infections And Infestations	18	Septic shock	0.71	0.07	6.84	2	1	766	1	620	0.0	0.769	Fixed
8	Infections And Infestations	19	Staphylococcal infection	0.24	0.02	2.29	2	0	778	2	564	0.0	0.215	Fixed
8	Infections And Infestations	20	Upper respiratory tract infection	0.71	0.07	6.82	2	1	1732	1	1104	36.1	0.767	Fixed
8	Infections And Infestations	21	Urinary tract infection	0.94	0.20	4.38	4	3	2305	2	1566	0.0	0.941	Fixed
9	Injury, Poisoning And Procedural Complications	1	Ankle fracture	1.57	0.16	15.04	2	1	711	1	1065	0.0	0.697	Fixed
9	Injury, Poisoning And Procedural Complications	2	Clavicle fracture	0.61	0.06	5.83	2	1	872	1	537	0.0	0.666	Fixed
9	Injury, Poisoning And Procedural Complications	3	Concussion	0.19	0.03	1.20	3	0	2161	3	1183	0.0	0.078	Fixed
9	Injury, Poisoning And Procedural Complications	4	Contusion	0.61	0.06	5.86	2	1	1688	1	949	0.0	0.668	Fixed
9	Injury, Poisoning And Procedural Complications	5	Facial bones fracture	0.36	0.04	3.28	2	1	1560	2	784	30.6	0.367	Fixed
9	Injury, Poisoning And Procedural Complications	6	Fall	1.81	0.29	11.06	3	4	2033	0	1018	0.0	0.523	Fixed
9	Injury, Poisoning And Procedural Complications	7	Femur fracture	0.91	0.14	5.80	3	2	2029	1	1254	0.0	0.925	Fixed
9	Injury, Poisoning And Procedural Complications	8	Fibula fracture	0.47	0.06	3.78	2	1	1732	2	1104	0.0	0.474	Fixed
9	Injury, Poisoning And Procedural Complications	9	Hand fracture	0.50	0.05	4.80	2	1	568	1	284	0.0	0.549	Fixed
9	Injury, Poisoning And Procedural Complications	10	Ligament rupture	0.31	0.05	1.98	3	1	2026	2	1031	0.0	0.217	Fixed
9	Injury, Poisoning And Procedural Complications	11	Muscle injury	0.77	0.08	7.42	2	1	580	1	677	0.0	0.825	Fixed
9	Injury, Poisoning And Procedural Complications	12	Pneumothorax traumatic	0.47	0.06	3.78	2	1	1732	2	1104	0.0	0.474	Fixed
9	Injury, Poisoning And Procedural Complications	13	Radius fracture	1.50	0.16	14.37	2	2	1736	0	868	0.0	0.726	Fixed
9	Injury, Poisoning And Procedural Complications	14	Rib fracture	0.18	0.02	1.66	2	0	1732	3	1104	0.0	0.132	Fixed
9	Injury, Poisoning And Procedural Complications	15	Road traffic accident	0.80	0.17	3.76	4	4	2495	3	1501	18.3	0.780	Fixed
9	Injury, Poisoning And Procedural Complications	16	Spinal compression fracture	1.04	0.16	6.58	3	2	2157	1	1419	0.0	0.968	Fixed
9	Injury, Poisoning And Procedural Complications	17	Upper limb fracture	0.88	0.18	4.33	4	3	2536	1	1304	0.0	0.872	Fixed
10	Investigations	1	Alanine aminotransferase increased	2.72	0.30	24.59	2	3	1628	0	996	0.0	0.373	Fixed
11	Metabolism And Nutrition Disorders	1	Hyperglycaemia	0.24	0.02	2.29	2	0	778	2	564	0.0	0.215	Fixed
12	Musculoskeletal And Connective Tissue Disorders	1	Bursitis	0.72	0.07	6.86	2	1	804	1	576	38.1	0.772	Fixed
12	Musculoskeletal And Connective Tissue Disorders	2	Intervertebral disc protrusion	0.28	0.04	1.79	3	0	1952	3	1451	0.0	0.181	Fixed
12	Musculoskeletal And Connective Tissue Disorders	3	Musculoskeletal chest pain	1.08	0.13	8.74	2	2	1628	1	996	0.0	0.945	Fixed
12	Musculoskeletal And Connective Tissue Disorders	4	Osteoarthritis	0.64	0.16	2.62	3	4	1985	3	1099	0.0	0.539	Fixed
12	Musculoskeletal And Connective Tissue Disorders	5	Rhabdomyolysis	2.99	0.31	28.69	2	2	834	0	832	0.0	0.342	Fixed
13	Neoplasms Benign, Malignant And Unspecified	1	Basal cell carcinoma	2.10	0.25	17.43	2	5	1601	0	716	0.0	0.492	Fixed
13	Neoplasms Benign, Malignant And Unspecified	2	Breast cancer	0.39	0.04	3.50	2	1	1466	2	751	37.8	0.400	Fixed
13	Neoplasms Benign, Malignant And Unspecified	3	Glioblastoma	1.48	0.15	14.21	2	2	807	0	552	0.0	0.732	Fixed
13	Neoplasms Benign, Malignant And Unspecified	4	Invasive ductal breast carcinoma	0.95	0.15	5.99	3	1	1042	2	1407	15.7	0.953	Fixed
13	Neoplasms Benign, Malignant And Unspecified	5	Squamous cell carcinoma of skin	1.02	0.17	6.22	3	3	1232	1	867	0.0	0.986	Fixed
13	Neoplasms Benign, Malignant And Unspecified	6	Uterine leiomyoma	0.77	0.15	3.99	3	3	1905	2	1057	0.0	0.756	Fixed
14	Nervous System Disorders	1	Cerebral infarction	0.86	0.09	8.27	2	1	894	1	785	0.0	0.898	Fixed
14	Nervous System Disorders	2	Cerebrovascular accident	0.24	0.04	1.51	3	0	1367	3	1019	0.0	0.129	Fixed
14	Nervous System Disorders	3	Headache	1.49	0.24	9.46	3	3	2007	0	1002	0.0	0.670	Fixed
14	Nervous System Disorders	4	Ischaemic stroke	0.34	0.05	2.30	2	1	1732	3	1104	0.0	0.268	Fixed
14	Nervous System Disorders	5	Seizure	2.13	0.22	20.44	2	2	1732	0	1104	0.0	0.513	Fixed
14	Nervous System Disorders	6	Syncope	0.51	0.13	1.92	5	4	2958	3	1473	0.0	0.317	Fixed
15	Pregnancy, Puerperium And Perinatal Conditions	1	Abortion spontaneous	0.84	0.14	5.05	3	4	1287	1	509	0.0	0.848	Fixed
15	Pregnancy, Puerperium And Perinatal Conditions	2	Pregnancy	1.08	0.11	10.39	2	2	1874	0	792	0.0	0.945	Fixed
16	Psychiatric Disorders	1	Anxiety	0.95	0.12	7.71	2	2	1688	1	949	0.0	0.962	Fixed
16	Psychiatric Disorders	2	Completed suicide	0.50	0.05	4.79	2	1	1736	1	868	0.0	0.547	Fixed
16	Psychiatric Disorders	3	Depression	0.50	0.05	4.79	2	1	1710	1	856	0.0	0.548	Fixed
16	Psychiatric Disorders	4	Mental status changes	0.53	0.06	5.12	2	1	676	1	351	0.0	0.587	Fixed
16	Psychiatric Disorders	5	Psychotic disorder	0.23	0.02	2.25	2	0	942	2	704	0.0	0.209	Fixed
16	Psychiatric Disorders	6	Suicidal ideation	0.39	0.09	1.64	4	3	1441	4	634	0.0	0.198	Fixed
16	Psychiatric Disorders	7	Suicide attempt	0.36	0.04	3.44	2	1	1084	1	392	0.0	0.374	Fixed
17	Renal And Urinary Disorders	1	Acute kidney injury	0.35	0.07	1.70	4	1	1570	4	1196	0.0	0.192	Fixed
18	Reproductive System And Breast Disorders	1	Ovarian cyst	0.71	0.07	6.81	2	1	1732	1	1104	0.0	0.766	Fixed
19	Respiratory, Thoracic And Mediastinal Disorders	1	Asthma	0.71	0.42	1.20	8	36	3874	20	2045	0.0	0.200	Fixed
19	Respiratory, Thoracic And Mediastinal Disorders	2	Atelectasis	0.70	0.07	6.75	2	1	740	1	604	36.8	0.761	Fixed
19	Respiratory, Thoracic And Mediastinal Disorders	3	Bronchospasm	0.23	0.02	2.25	2	0	740	2	604	0.0	0.209	Fixed
19	Respiratory, Thoracic And Mediastinal Disorders	4	Dyspnoea	1.11	0.12	10.65	2	1	1505	1	1229	0.0	0.928	Fixed
19	Respiratory, Thoracic And Mediastinal Disorders	5	Interstitial lung disease	1.11	0.12	10.65	2	1	1505	1	1229	0.0	0.928	Fixed
19	Respiratory, Thoracic And Mediastinal Disorders	6	Nasal polyps	0.35	0.06	2.20	2	2	1560	3	784	17.0	0.262	Fixed
19	Respiratory, Thoracic And Mediastinal Disorders	7	Pneumothorax spontaneous	0.71	0.07	6.81	2	1	1732	1	1104	0.0	0.766	Fixed
19	Respiratory, Thoracic And Mediastinal Disorders	8	Pulmonary embolism	0.86	0.17	4.47	3	4	2212	1	874	0.0	0.862	Fixed
19	Respiratory, Thoracic And Mediastinal Disorders	9	Respiratory failure	0.56	0.11	2.75	3	3	1260	3	765	0.0	0.474	Fixed
20	Skin And Subcutaneous Tissue Disorders	1	Dermatitis atopic	0.44	0.20	0.99	10	12	3398	15	2441	0.0	0.047	Fixed
20	Skin And Subcutaneous Tissue Disorders	2	Dermatitis exfoliative	0.93	0.10	8.89	2	2	791	0	295	0.0	0.950	Fixed
20	Skin And Subcutaneous Tissue Disorders	3	Eczema	0.52	0.05	4.97	2	1	942	1	500	0.0	0.569	Fixed
21	Surgical And Medical Procedures	1	Abortion induced	0.25	0.04	1.60	3	1	987	2	485	0.0	0.145	Fixed
22	Vascular Disorders	1	Deep vein thrombosis	0.50	0.05	4.75	2	1	807	1	552	0.0	0.543	Fixed
22	Vascular Disorders	2	Hypertension	0.68	0.14	3.36	4	3	2637	1	1189	0.0	0.636	Fixed
