# Supplementary material for: A comprehensive analysis on the safety of two biologics dupilumab and omalizumab
Source: Front Med (Lausanne). 2024 Aug 8;11:1435370. doi: 10.3389/fmed.2024.1435370 (PMC11338893; doi:10.3389/fmed.2024.1435370)
Supplement: Supplementary Table 2 — Meta-analyses of omalizumab and 61 safety outcomes. [file Table_2.XLSX]

## Sheet: Sheet1
System ID	System	Outcome ID	Outcome	RR	LCI	UCI	Studies	Events (Omalizumab)	Patients (Omalizumab)	Events (Control)	Patients (Control)	I^2 (%)	P for effect	Model
1	Cardiac Disorders	1	Angina pectoris	2.84	0.30	27.23	2	1	404	1	1046	0.0	0.364	Fixed
1	Cardiac Disorders	2	Angina unstable	0.34	0.04	3.20	2	1	490	1	163	0.0	0.343	Fixed
1	Cardiac Disorders	3	Atrial fibrillation	1.13	0.03	37.71	2	1	747	2	1169	60.5	0.945	Random
1	Cardiac Disorders	4	Cardiac arrest	0.68	0.07	6.51	2	1	702	1	548	0.0	0.737	Fixed
1	Cardiac Disorders	5	Coronary artery disease	1.58	0.16	15.13	2	1	559	1	755	0.0	0.692	Fixed
2	Gastrointestinal Disorders	1	Haemorrhoids	0.56	0.02	13.92	2	1	553	1	378	50.5	0.725	Random
2	Gastrointestinal Disorders	2	Intestinal obstruction	0.40	0.04	3.57	2	0	747	3	1169	0.0	0.409	Fixed
2	Gastrointestinal Disorders	3	Melaena	0.39	0.04	3.75	2	1	517	1	207	0.0	0.417	Fixed
3	General Disorders	1	Chest pain	0.74	0.20	2.66	4	3	944	5	1016	0.0	0.642	Fixed
3	General Disorders	2	Pyrexia	4.62	0.48	44.32	2	2	527	0	960	0.0	0.184	Fixed
4	Hepatobiliary Disorders	1	Cholelithiasis	1.29	0.26	6.35	4	2	864	2	1340	0.0	0.758	Fixed
5	Immune System Disorders	1	Anaphylactic reaction	0.37	0.09	1.47	4	2	1452	8	1549	0.0	0.157	Fixed
5	Immune System Disorders	2	Drug hypersensitivity	0.49	0.08	3.00	3	1	826	3	670	0.0	0.441	Fixed
5	Immune System Disorders	3	Hypersensitivity	0.24	0.04	1.51	3	0	617	3	465	0.0	0.127	Fixed
6	Infections And Infestations	1	Appendicitis	1.58	0.43	5.82	5	6	1614	2	1667	0.0	0.493	Fixed
6	Infections And Infestations	2	Bronchitis	0.42	0.08	2.06	3	2	1014	5	1084	0.0	0.283	Fixed
6	Infections And Infestations	3	Cellulitis	0.53	0.06	5.05	2	0	559	2	755	0.0	0.579	Fixed
6	Infections And Infestations	4	Diverticulitis	1.05	0.13	8.52	2	1	513	2	717	0.0	0.962	Fixed
6	Infections And Infestations	5	Gastroenteritis	1.34	0.27	6.62	4	3	1273	1	1380	0.0	0.720	Fixed
6	Infections And Infestations	6	Gastroenteritis viral	0.72	0.12	4.12	3	2	888	2	714	0.0	0.708	Fixed
6	Infections And Infestations	7	Influenza	0.78	0.13	4.75	3	1	716	3	926	0.0	0.785	Fixed
6	Infections And Infestations	8	Lower respiratory tract infection	0.43	0.07	2.47	3	2	947	2	418	0.0	0.343	Fixed
6	Infections And Infestations	9	Pneumonia	0.45	0.19	1.08	8	6	2176	15	2646	0.0	0.074	Fixed
6	Infections And Infestations	10	Respiratory tract infection viral	3.14	0.33	30.11	2	2	593	0	877	0.0	0.321	Fixed
6	Infections And Infestations	11	Sinusitis	0.70	0.07	6.66	2	1	849	1	627	36.1	0.752	Fixed
6	Infections And Infestations	12	Upper respiratory tract infection	0.73	0.15	3.59	4	2	1384	2	1338	0.0	0.696	Fixed
6	Infections And Infestations	13	Urinary tract infection	0.92	0.19	4.39	4	2	1130	4	1587	0.0	0.914	Fixed
7	Injury, Poisoning And Procedural Complications	1	Contusion	3.94	0.44	35.55	2	3	593	0	877	0.0	0.222	Fixed
7	Injury, Poisoning And Procedural Complications	2	Facial bones fracture	2.03	0.21	19.49	2	2	702	0	548	0.0	0.538	Fixed
7	Injury, Poisoning And Procedural Complications	3	Fractured coccyx	1.27	0.13	12.19	2	1	359	1	425	0.0	0.833	Fixed
7	Injury, Poisoning And Procedural Complications	4	Joint dislocation	1.07	0.11	10.31	2	1	740	1	956	0.0	0.950	Fixed
7	Injury, Poisoning And Procedural Complications	5	Radius fracture	1.08	0.01	91.07	2	1	323	1	377	74.1	0.972	Random
7	Injury, Poisoning And Procedural Complications	6	Road traffic accident	1.69	0.19	14.85	2	3	593	1	877	0.0	0.634	Fixed
7	Injury, Poisoning And Procedural Complications	7	Upper limb fracture	1.44	0.15	13.81	2	2	695	0	335	0.0	0.751	Fixed
8	Metabolism And Nutrition Disorders	1	Dehydration	1.44	0.15	13.81	2	2	695	0	335	0.0	0.751	Fixed
9	Musculoskeletal And Connective Tissue Disorders	1	Back pain	0.78	0.13	4.46	3	1	724	3	1212	0.0	0.775	Fixed
9	Musculoskeletal And Connective Tissue Disorders	2	Intervertebral disc protrusion	0.54	0.13	2.21	5	1	1061	6	1592	0.0	0.395	Fixed
9	Musculoskeletal And Connective Tissue Disorders	3	Osteoarthritis	0.51	0.05	4.85	2	0	747	2	1169	0.0	0.554	Fixed
10	Neoplasms Benign, Malignant And Unspecified	1	Breast cancer	2.22	0.35	14.02	3	2	552	1	767	0.0	0.397	Fixed
10	Neoplasms Benign, Malignant And Unspecified	2	Breast neoplasm	1.27	0.13	12.19	2	1	359	1	425	0.0	0.833	Fixed
10	Neoplasms Benign, Malignant And Unspecified	3	Uterine leiomyoma	1.11	0.12	10.03	2	1	629	2	1048	0.0	0.926	Fixed
11	Nervous System Disorders	1	Cerebrovascular accident	3.10	0.32	29.70	2	2	585	0	591	0.0	0.326	Fixed
11	Nervous System Disorders	2	Convulsion	1.11	0.14	8.96	2	2	578	1	378	0.0	0.924	Fixed
11	Nervous System Disorders	3	Headache	3.07	0.49	19.47	3	3	1021	0	1297	0.0	0.233	Fixed
12	Pregnancy, Puerperium And Perinatal Conditions	1	Abortion spontaneous	0.51	0.10	2.52	3	1	955	5	1380	0.0	0.409	Fixed
12	Pregnancy, Puerperium And Perinatal Conditions	2	Intra-uterine death	2.07	0.22	19.80	2	2	482	0	339	0.0	0.528	Fixed
12	Pregnancy, Puerperium And Perinatal Conditions	3	Pregnancy	0.57	0.12	2.73	4	3	1339	2	717	0.0	0.478	Fixed
13	Psychiatric Disorders	1	Bipolar disorder	1.14	0.18	7.20	3	2	1057	1	838	0.0	0.892	Fixed
13	Psychiatric Disorders	2	Depression	0.77	0.12	4.88	3	2	954	1	631	0.0	0.783	Fixed
14	Renal And Urinary Disorders	1	Nephrolithiasis	1.70	0.18	16.27	2	2	671	0	499	0.0	0.645	Fixed
15	Reproductive System And Breast Disorders	1	Cervical dysplasia	0.84	0.13	5.31	3	2	891	1	912	37.9	0.853	Fixed
16	Respiratory, Thoracic And Mediastinal Disorders	1	Asthma	0.62	0.45	0.86	7	65	1929	78	1771	4.8	0.004	Fixed
16	Respiratory, Thoracic And Mediastinal Disorders	2	Chronic obstructive pulmonary disease	0.19	0.02	1.82	2	0	548	2	379	0.0	0.150	Fixed
16	Respiratory, Thoracic And Mediastinal Disorders	3	Dyspnoea	1.00	0.10	9.55	2	1	636	1	631	0.0	0.998	Fixed
16	Respiratory, Thoracic And Mediastinal Disorders	4	Respiratory distress	0.57	0.02	14.20	2	1	680	1	503	50.6	0.732	Random
16	Respiratory, Thoracic And Mediastinal Disorders	5	Tonsillar hypertrophy	0.72	0.08	6.49	2	1	636	2	631	29.4	0.769	Fixed
17	Skin And Subcutaneous Tissue Disorders	1	Angioedema	0.78	0.24	2.52	6	7	1732	6	1525	0.0	0.681	Fixed
17	Skin And Subcutaneous Tissue Disorders	2	Idiopathic urticaria	0.59	0.10	3.61	3	3	733	1	242	0.0	0.569	Fixed
17	Skin And Subcutaneous Tissue Disorders	3	Urticaria	0.68	0.25	1.83	9	7	2071	9	2071	0.0	0.448	Fixed
18	Surgical And Medical Procedures	1	Abortion induced	0.61	0.06	5.81	2	1	395	1	251	0.0	0.665	Fixed
19	Vascular Disorders	1	Hypertension	1.40	0.29	6.74	4	5	1321	0	692	0.0	0.678	Fixed
